# Supplementary material for: Female Dynamics in Authorship of Scientific Publications in the Public Library of Science: A 10-year Bibliometric Analysis of Biomedical Research
Source: Eur J Investig Health Psychol Educ. 2023 Jan 20;13(2):228–37. doi: 10.3390/ejihpe13020018 (PMC9955408; doi:10.3390/ejihpe13020018)
Supplement: Supplementary file 1 [file ejihpe-13-00018-s001.zip]

Archive with 1 entries (1 files):
- ejihpe-2051038-supplementary.pdf
